# Supplementary material for: Development of a 50K SNP array for whole-genome analysis and its application in the genetic localization of eggplant (Solanum melongena L.) fruit shape
Source: Front Plant Sci. 2024 Nov 25;15:1492242. doi: 10.3389/fpls.2024.1492242 (PMC11629150; doi:10.3389/fpls.2024.1492242)
Supplement: Supplementary file 4 [file Table1.xlsx]

## Sheet: Sheet1
Table S1. Sample information for 577 eggplant resource materials.
ID	Fruit length shape	Fruit color	Origin	Group
E452	Round	Flower green	Africa	Group2
sm624	Round	Flower green	Tanzania	Group2
E3	Ovale	Flower purple	Hainan, China	Group2
103	Oblate	Green	Vietnam	Group2
145	Round	White	-	Group2
112	Round	White	Thailand	Group2
E421	Ovale	White	Southeast Asia	Group2
E207	Ovale	White	Ningxia, China	Group2
222	Ovale	White	Cambodia	Group2
E39	Flat pumpkin-shaped	White	Vietnam	Group2
213	Flat pumpkin-shaped	White	Vietnam	Group2
101	Oblate	Flowers green-white	Southeast Asia	Group2
10	Oblate	Flowers green-white	Southeast Asia	Group2
E116	Long strip	Purple	Guangdong, China	Group1
E459	Long strip	Purple black	Beijing, China	Group6
E396	Medium and short cylinder	Purple black	-	Group7
E240	Medium and short cylinder	Purple black	-	Group7
E298	Medium and short cylinder	Purple black	Sichuan, China	Group7
E465	Pear-shaped	Light green	-	Group7
79	Medium and short cylinder	White	Italy	Group7
E163	Long cylinder	Purple black	-	Group7
85	Ovale	Purple black	Europe	Group2
E445	Ovale	Purple black	Europe	Group7
E432	Ovale	White	Europe	Group7
E222	Pear-shaped	Light purple	Bulgaria	Group7
E218	Round	White	East Germany	Group7
E31	Small club-shaped	Purple black	United States	Group2
102	Medium and short cylinder	Purple	Thailand	Group2
224	Ovale	Flower green	Laos	Group2
122	Oblate	Purple	Thailand	Group2
E4	Long oval	Flower green	Thailand	Group2
84	Round	White	Thailand	Group2
89	Oblate	White	Cambodia	Group2
110	Round	Flower green	Thailand	Group2
E469	Round	Purple	Vietnam	Group2
208	Ovale	Flower green	-	Group2
113	Ovale	Flowers green-white	Cambodia	Group2
217	Oblate	Flowers green-white	Thailand	Group2
195	Ovale	Flowers green-white	Thailand	Group2
18	Ovale	White	Europe	Group2
62	Ovale	Purple black	Yunnan, China	Group2
E89	Ovale	Light purple	Tanzania	Group7
E450	small and Long oval	Purple	Europe	Group2
134	small and Long oval	Purple	France	Group2
E29	Flat pumpkin-shaped	Purple	Thailand	Group2
167	Flat pumpkin-shaped	Light purple	Thailand	Group2
140	Flat pumpkin-shaped	Purple	Thailand	Group2
123	Long cylinder	Light purple	Cambodia	Group2
E293	Long strip	Green	Liaoning, China	Group2
109	Long strip	Green	Thailand	Group2
8	Ovale	Purple	-	Group2
17	Ovale	Flower green	Thailand	Group2
E402	Round	Flower green	-	Group2
108	Round	Flower green	-	Group2
E2	Ovale	Flowers green-white	Thailand	Group2
21	Long oval	White	Thailand	Group2
E9	Long oval	White	Thailand	Group2
E8	Long oval	Green	Thailand	Group2
142	Long oval	Purple	-	Group2
23	Ovale	Purple	-	Group2
E463	Ovale	Light purple	Vietnam	Group2
E464	Ovale	Purple	-	Group2
146	Ovale	Purple	Taiwan	Group2
E7	Ovale	Flower green	-	Group2
107	Ovale	Purple	Laos	Group2
E6	Ovale	Flower green	-	Group2
104	Ovale	Flower green	Taiwan	Group2
199	Ovale	Flower green	Taiwan	Group2
11	Ovale	Flower green	Taiwan	Group2
E320	Medium to Long cylinder	Purple black	-	Group5
E300	Medium-long strip	Purple black	Sichuan, China	Group5
E250	Linear	Purple	Xinjiang, China	Group1
E247	Long strip	Purple black	Xinjiang, China	Group4
E312	Short club-shaped	Purple black	Chongqing, China	Group4
139	Long strip	Purple black	Guangxi, China	Group3
56	Ovale	Purple	Yunnan, China	Group5
E456	Medium to Long cylinder	Green	Guangxi, China	Group5
E461	Ovale	Green	Guangxi, China	Group5
E188	Ovale	Purple	Jiangxi, China	Group5
13	Long strip	Flower purple	Chongqing, China	Group4
E307	Short cylindric	Light purple	Guizhou, China	Group4
E377	Short cylindric	Purple	-	Group4
E373	Short cylindric	Purple	-	Group4
E341	Short cylindric	Purple	Heilongjiang, China	Group4
E309	Medium and short cylinder	Purple	Inner Mongolia, China	Group4
E358	Medium and short cylinder	White	-	Group5
31	Medium and short cylinder	White	Sichuan, China	Group5
E394	Ovale	Purple	Sichuan, China	Group4
E414	Long oval	Purple black	Yunnan, China	Group4
E385	Short cylindric	Purple black	Chongqing, China	Group4
E415	Ovale	Purple	Yunnan, China	Group4
E13	Ovale	Purple	Chongqing, China	Group4
35	Medium and short cylinder	Purple	Guizhou, China	Group5
34	Medium and short cylinder	Purple	Guizhou, China	Group5
20	Short cylindric	Light purple	Guangxi, China	Group5
E359	Medium and short cylinder	White	Yunnan, China	Group5
19	Short cylindric	White	Anhui, China	Group5
E379	Ovale	Purple black	Hunan, China	Group6
E282	Short cylindric	Light purple	Sichuan, China	Group5
E383	Ovale	Purple black	Inner Mongolia, China	Group5
E384	Ovale	Purple black	Hunan, China	Group5
E105	Ovale	Purple	Hunan, China	Group5
119	Medium and short cylinder	Green	Guangxi, China	Group5
E37	Long oval	White	Guangxi, China	Group5
117	Long oval	Purple	Guangxi, China	Group5
E238	Ovale	Purple	Anhui, China	Group5
E38	Medium and short erietiform	White	Guangxi, China	Group5
80	Medium and short erietiform	White	Gansu, China	Group5
6	Medium to long erietiform	Purple black	Heilongjiang, China	Group5
E151	Medium-long strip	Purple	-	Group5
114	Long strip	Purple	Guangxi, China	Group5
E132	Medium and short cylinder	Purple black	Shaanxi, China	Group6
132	Long strip	Purple black	Chongqing, China	Group3
E19	Long strip	Purple black	Chongqing, China	Group3
90	Long strip	Purple black	Chongqing, China	Group3
E100	Medium-long strip	Purple black	-	Group3
E102	Medium-long strip	Purple black	Shandong, China	Group3
E131	Medium-long strip	Purple black	Japan	Group3
E327	Long strip	Purple black	Liaoning, China	Group3
78	Long strip	Purple black	Japan	Group3
E437	Medium-long strip	Purple	Europe	Group3
E119	Short cylindric	Purple black	Shandong, China	Group3
E264	Slender strip	Purple black	Xinjiang, China	Group3
E253	Long strip	Purple black	Xinjiang, China	Group3
E243	Long strip	Flower purple	Xinjiang, China	Group3
E241	Long strip	Purple	Xinjiang, China	Group3
E249	Medium and short cylinder	Flower purple	Xinjiang, China	Group3
E186	Medium and short cylinder	Purple black	Xinjiang, China	Group3
16	Long strip	Purple black	Jiangsu, China	Group3
94	Slender strip	Purple black	Sichuan, China	Group3
E430	Linear	Purple black	Europe	Group3
136	Medium-long strip	Purple black	Sichuan, China	Group3
E184	Short cylindric	Purple	Jiangxi, China	Group5
E142	Long strip	Purple black	Jiangsu, China	Group3
E268	Long strip	Purple black	Jiangsu, China	Group3
E267	Long strip	Purple black	Jiangsu, China	Group3
198	Medium to Long cylinder	Purple black	Jiangsu, China	Group3
E112	Medium cylinder	Purple black	Jiangsu, China	Group6
E101	Pear-shaped	Purple black	Hunan, China	Group5
E356	Long strip	Purple	Zhejiang, China	Group5
E130	Medium and short cylinder	Purple	Fujian, China	Group5
32	Medium and short cylinder	Purple black	Fujian, China	Group5
E391	Medium and short cylinder	Purple	Fujian, China	Group5
E138	Medium and short cylinder	Purple	Fujian, China	Group5
33	Long strip	Purple	Fujian, China	Group5
E348	Medium and short cylinder	Purple	Zhejiang, China	Group5
E343	Long strip	Purple	Zhejiang, China	Group5
E288	Long strip	Purple	Jiangxi, China	Group5
E269	Slender strip	Purple	Zhejiang, China	Group5
E270	Long strip	Purple	Zhejiang, China	Group5
E468	Linear	Purple	Europe	Group5
204	Linear	Purple	Zhejiang, China	Group5
E180	Linear	Purple	Zhejiang, China	Group5
15	Linear	Purple	Zhejiang, China	Group5
E406	Medium and short cylinder	Light purple	Guizhou, China	Group5
E137	Medium and short cylinder	Purple	Anhui, China	Group5
E325	Short cylindric	Purple	Guizhou, China	Group5
E352	Medium and short cylinder	Purple	Taiwan	Group5
E129	Short cylindric	Purple	Anhui, China	Group5
E292	Medium and short cylinder	Purple	Sichuan, China	Group5
E349	Medium and short cylinder	Purple	Hunan, China	Group5
E342	Ovale	Purple	Shaanxi, China	Group5
E376	Long oval	Purple	Inner Mongolia, China	Group5
E308	Long oval	Purple	Inner Mongolia, China	Group5
96	Long oval	White	Guangxi, China	Group5
118	Short cylindric	White	Guangxi, China	Group5
E23	Medium to Long cylinder	Purple	Guangxi, China	Group5
194	Medium to Long cylinder	Purple	Guangxi, China	Group5
197	Medium and short cylinder	White	Guangxi, China	Group5
E458	Long oval	Purple	Guangxi, China	Group5
1	Long oval	Green	Guangxi, China	Group5
E32	Medium-long strip	Light purple	Sichuan, China	Group5
14	Medium-long strip	Light purple	Sichuan, China	Group5
12	Short cylindric	Purple black	Shandong, China	Group3
E274	Long strip	Purple	Xinjiang, China	Group5
E354	Long strip	Purple	Guangdong, China	Group1
210	Long cylinder	Purple	Guangxi, China	Group1
E76	Long strip	Light purple	Hunan, China	Group1
E123	Long strip	Light purple	Hubei, China	Group1
E118	Long strip	Purple	-	Group1
E360	Long strip	Purple	Yunnan, China	Group5
E205	Long strip	Green	Guangdong, China	Group5
E404	Long strip	Purple	Guangdong, China	Group5
E158	Long strip	Purple	Guangdong, China	Group5
E449	Medium and short cylinder	Light purple	Europe	Group2
81	Medium and short cylinder	Light purple	Thailand	Group2
95	Medium and short cylinder	Light purple	Thailand	Group2
149	Medium to Long cylinder	Light purple	Thailand	Group2
E108	Long strip	Light purple	Taiwan	Group5
144	Long strip	Green	Taiwan	Group5
209	Linear	Purple	Taiwan	Group5
171	Linear	Purple	Taiwan	Group5
206	Long strip	Green	Taiwan	Group5
E398	Long strip	Purple	Guangxi, China	Group5
88	Long strip	Purple	Jiangxi, China	Group3
87	Long strip	Purple	Anhui, China	Group1
E457	Short cylindric	Purple	Guangxi, China	Group5
E454	Medium and short cylinder	Purple	Guangxi, China	Group5
E455	Medium and short cylinder	Purple	Guangxi, China	Group5
E453	Long strip	Purple	Guangxi, China	Group5
181	Medium-long strip	Purple black	Guangxi, China	Group5
121	Medium-long strip	Purple	Guangxi, China	Group5
127	Short cylindric	Purple	Guangxi, China	Group5
E467	Long strip	Purple black	Guangxi, China	Group5
120	Medium-long strip	Purple	Guangxi, China	Group5
179	Medium-long strip	Purple	Guangxi, China	Group5
E22	Medium and short cylinder	Purple	Guangxi, China	Group5
183	Medium-long strip	Purple	Guangxi, China	Group5
E462	Long strip	Purple	Guangxi, China	Group1
E20	Long strip	Purple	-	Group1
E400	Slender strip	Purple	Guangxi, China	Group1
201	Long cylinder	Purple	Guangdong, China	Group1
E466	Medium and short cylinder	Purple	Guangdong, China	Group1
99	Medium to Long cylinder	Purple	Guangdong, China	Group1
98	Long strip	Purple	Guangdong, China	Group1
E25	Long strip	Purple	Fujian, China	Group1
91	Medium and short cylinder	Purple	Guangxi, China	Group1
5	Long strip	Purple	Guangdong, China	Group1
211	Long strip	Purple	Guangdong, China	Group1
24	Medium to Long cylinder	Purple	Guangdong, China	Group1
106	Long strip	Purple	Guangxi, China	Group1
E28	Medium to Long cylinder	Purple	Guangdong, China	Group1
25	Long cylinder	Purple	Guangdong, China	Group1
26	Short cylindric	Purple	Yunnan, China	Group1
9	Medium and short cylinder	Purple	Guangdong, China	Group1
100	Short cylindric	Purple	Guangdong, China	Group1
E24	Medium and short cylinder	Purple	Guangxi, China	Group1
207	Long cylinder	Purple	Guangdong, China	Group1
E33	Round	Light purple	Yunnan, China	Group6
E401	Ovale	Light purple	United States	Group7
E210	Round	Purple black	Russia	Group6
72	Round	Purple	Italy	Group6
E375	Medium and short cylinder	Light purple	Sichuan, China	Group4
126	Medium and short cylinder	Flower purple-green	Guangxi, China	Group4
E420	Ovale	Purple	Guizhou, China	Group4
E36	Ovale	Purple	Guizhou, China	Group4
E329	Long oval	Flower purple	Hunan, China	Group5
E14	Round	White	Yunnan, China	Group2
77	Long cylinder	Green	Yunnan, China	Group4
E410	Ovale	Flower purple-green	Yunnan, China	Group4
64	Short cylindric	Flower purple-green	Yunnan, China	Group4
E302	Medium and short cylinder	Purple	Sichuan, China	Group4
E316	Long oval	Green	Chongqing, China	Group4
E386	Ovale	Purple black	Sichuan, China	Group4
E284	Long strip	Green	Sichuan, China	Group4
200	Slender strip	Purple black	Sichuan, China	Group4
135	Long strip	Purple black	Sichuan, China	Group4
E266	Long strip	Purple black	Zhejiang, China	Group5
185	Medium cylinder	Purple black	Japan	Group4
178	Medium and short cylinder	Purple	-	Group4
E393	Ovale	Purple black	Sichuan, China	Group4
E374	Club-shaped	Purple black	Sichuan, China	Group4
E355	Long strip	Purple black	-	Group4
E306	Medium and short cylinder	Purple black	Sichuan, China	Group4
E291	Medium and short cylinder	Purple black	Shandong, China	Group4
E324	Long oval	Flower purple	Chongqing, China	Group4
E361	Long cylinder	Purple black	Sichuan, China	Group4
E290	Long strip	Flower purple	Sichuan, China	Group4
E301	Long strip	Purple black	Hainan, China	Group4
E367	Long oval	Purple black	Sichuan, China	Group2
E304	Short cylindric	Purple black	Sichuan, China	Group4
E296	Long cylinder	Purple black	Jiangsu, China	Group4
E299	Long strip	Purple black	Liaoning, China	Group4
E294	Medium and short cylinder	Flower purple	Chongqing, China	Group4
E371	Long cylinder	Purple black	Yunnan, China	Group4
E369	Long strip	Purple black	-	Group4
E366	Medium and short cylinder	Flower purple	Sichuan, China	Group4
E303	Medium to Long cylinder	Flower purple	-	Group4
E362	Medium and short cylinder	Purple black	Guizhou, China	Group4
E368	Medium and short cylinder	Purple black	-	Group4
E381	Medium to Long cylinder	Purple black	Anhui, China	Group4
E276	Long strip	Purple black	Sichuan, China	Group4
E337	Medium cylinder	Purple black	Jiangsu, China	Group4
E370	Long oval	Purple black	Sichuan, China	Group4
E289	Long strip	Purple black	Chongqing, China	Group4
E389	Medium and short cylinder	Purple black	Hunan, China	Group4
E387	Medium to Long cylinder	Purple black	Chongqing, China	Group4
E378	Long cylinder	Purple black	United States	Group4
E333	Long cylinder	Purple black	Fujian, China	Group4
E317	Medium and short cylinder	Purple	Sichuan, China	Group4
E275	Medium and short cylinder	Purple	Sichuan, China	Group4
E271	Long strip	Purple black	Hubei, China	Group4
E347	Long strip	Purple	Sichuan, China	Group4
60	Medium and short cylinder	Purple black	Yunnan, China	Group4
E412	Ovale	Purple	Yunnan, China	Group4
49	Medium to Long cylinder	Purple	Yunnan, China	Group4
E411	Short club-shaped	Flower purple	Yunnan, China	Group4
E413	Medium and short cylinder	Purple	Yunnan, China	Group6
61	Medium and short cylinder	Purple	Yunnan, China	Group6
E321	Long oval	Purple black	Chongqing, China	Group4
E314	Short cylindric	Flower purple-green	Sichuan, China	Group4
57	Long cylinder	Purple black	Yunnan, China	Group4
E310	Medium and short cylinder	Purple	Sichuan, China	Group4
E279	Medium and short cylinder	Light purple	Sichuan, China	Group4
E403	Short cylindric	Purple black	Sichuan, China	Group4
E365	Short cylindric	Purple black	Sichuan, China	Group4
E351	Medium to Long cylinder	Purple black	Sichuan, China	Group4
E287	Medium cylinder	Purple black	Sichuan, China	Group4
E280	Slender strip	Purple black	Yunnan, China	Group4
E278	Medium cylinder	Purple black	Yunnan, China	Group4
E319	Long strip	Purple black	Yunnan, China	Group4
E313	Medium and short cylinder	Purple black	Sichuan, China	Group4
E364	Short cylindric	Purple black	Yunnan, China	Group4
E363	Short cylindric	Purple black	Yunnan, China	Group4
E277	Medium-long strip	Purple black	Yunnan, China	Group4
E346	Medium and short cylinder	Purple	Sichuan, China	Group4
E345	Medium-long strip	Flower purple	Sichuan, China	Group4
53	Long strip	Flower purple	Shandong, China	Group4
184	Medium and short cylinder	Flower purple-green	-	Group4
E297	Long strip	Purple	Chongqing, China	Group5
30	Medium and short cylinder	Purple	Sichuan, China	Group4
58	Short cylindric	Purple	Yunnan, China	Group4
E273	Short cylindric	Purple black	Sichuan, China	Group4
27	Long cylinder	Purple	Sichuan, China	Group4
E372	Medium and short cylinder	Purple black	Sichuan, China	Group4
E117	Long strip	Purple black	Sichuan, China	Group4
218	Medium to Long cylinder	Purple black	Sichuan, China	Group4
187	Long strip	Purple	Guangxi, China	Group5
E336	Medium and short cylinder	Purple	Yunnan, China	Group4
E286	Long strip	Purple black	Sichuan, China	Group4
E283	Long strip	Purple black	Sichuan, China	Group4
133	Long strip	Purple black	-	Group4
E281	Long strip	Purple black	-	Group4
E173	Long strip	Purple black	Anhui, China	Group4
E192	Ovale	Green	Anhui, China	Group5
E179	Ovale	Purple	Shandong, China	Group6
46	Short cylindric	Purple black	Japan	Group6
E272	Medium and short cylinder	Purple black	Shandong, China	Group6
E125	Pear-shaped	Purple black	Shandong, China	Group6
E140	Long strip	Purple black	Jiangxi, China	Group5
67	Short club-shaped	Green	Zhejiang, China	Group3
E153	Long strip	Purple black	Jiangsu, China	Group3
68	Ovale	Purple	Zhejiang, China	Group3
E126	Ovale	Purple	Zhejiang, China	Group3
66	Long oval	Purple	Zhejiang, China	Group3
93	Long cylinder	Purple black	Sichuan, China	Group3
E59	Long oval	Green	Anhui, China	Group5
E193	Long strip	Green	Jiangsu, China	Group3
E263	Long cylinder	Purple black	Xinjiang, China	Group4
E120	Ovale	Purple black	Shandong, China	Group6
E388	Pear-shaped	Purple black	Jiangsu, China	Group6
E203	Pear-shaped	Purple black	Jiangsu, China	Group6
E80	Round	Purple	Inner Mongolia, China	Group6
E154	Medium and short cylinder	Purple	Gansu, China	Group3
E208	Long oval	Flower green	Qinghai, China	Group3
E174	Long oval	Purple	Gansu, China	Group3
E141	Short cylindric	Purple	Ningxia, China	Group3
E332	Medium-long strip	Purple	Shandong, China	Group3
E328	Medium-long strip	Light purple	Shandong, China	Group3
E380	Medium-long strip	Purple	Yunnan, China	Group3
E322	Medium-long strip	Purple	Shandong, China	Group3
E74	Long oval	Light purple	Shaanxi, China	Group6
E35	Ovale	Purple	Italy	Group6
E448	Oblate	Purple black	Europe	Group2
E443	Round	Purple black	Europe	Group6
E98	Round	Purple black	Hebei, China	Group6
E97	Round	Purple black	Hebei, China	Group6
E71	Round	Purple black	Hunan, China	Group6
E58	Round	Purple	Hunan, China	Group6
E195	Pear-shaped or Ovale	Green	Hunan, China	Group6
E165	Ovale	Light purple	Shandong, China	Group6
E84	Ovale	White	Shandong, China	Group6
E145	Short club-shaped	Purple black	Shandong, China	Group6
E175	Round	Purple black	Hebei, China	Group6
E168	Ovale	Purple	Shandong, China	Group6
E166	Ovale	Purple black	Hunan, China	Group6
E196	Ovale	Green	Hunan, China	Group6
E191	Round	Green	Shandong, China	Group6
E77	Ovale	Purple black	Jiangsu, China	Group6
E99	Ovale	Purple	Hunan, China	Group6
130	Long oval	Purple black	Shaanxi, China	Group6
E422	Medium and short cylinder	Purple	Shanxi, China	Group6
E167	Ovale	Light purple	Inner Mongolia, China	Group6
E72	Round	Purple	Inner Mongolia, China	Group6
39	Ovale	Purple	Hebei, China	Group6
E187	Round	Purple	Inner Mongolia, China	Group6
E185	Ovale	Flower purple	Inner Mongolia, China	Group6
E178	Round	Flower purple	Inner Mongolia, China	Group6
E169	Ovale	Light purple	Shanxi, China	Group6
E182	Ovale	Flower purple-green	Shanxi, China	Group6
E134	Medium and short cylinder	Purple black	Shanxi, China	Group6
E181	Medium and short cylinder	Purple black	Shanxi, China	Group6
E136	Medium and short cylinder	Light purple	Shanxi, China	Group6
E83	Round	Purple	Shandong, China	Group6
E78	Round	Purple black	-	Group6
E318	Flat pumpkin-shaped	Green	-	Group6
E79	Round	Purple	Hebei, China	Group6
E69	Oblate	Purple black	Shandong, China	Group6
54	Round	White	Shanxi, China	Group6
E62	Ovale	Flower purple-green	Shanxi, China	Group6
E409	Round	Green	Shanxi, China	Group6
E54	Round	Purple	Tianjin, China	Group6
E53	Round	Purple	Tianjin, China	Group6
E86	Round	Purple	Hunan, China	Group6
E56	Round	Purple	Jilin, China	Group6
E87	Round	Green	Hebei, China	Group6
E85	Round	Purple	Shandong, China	Group6
E81	Round	Purple	Shanxi, China	Group6
E61	Round	Purple black	Hunan, China	Group6
52	Round	Purple black	Shanxi, China	Group6
E315	Round	Purple black	Liaoning, China	Group6
E95	Round	Green	Hebei, China	Group6
86	Round	Purple black	Beijing, China	Group6
131	Round	Purple black	Shanxi, China	Group6
E67	Round	Purple black	Shandong, China	Group6
E51	Round	Purple black	-	Group6
E68	Round	Purple black	Shandong, China	Group6
E183	Round	Purple	Inner Mongolia, China	Group6
E75	Round	Purple black	Shanxi, China	Group6
E73	Ovale	Flower purple	Shandong, China	Group6
E70	Round	Purple	Liaoning, China	Group6
45	Oblate	Purple	Liaoning, China	Group6
E446	Round	Purple	Europe	Group6
E55	Oblate	Purple black	Shandong, China	Group6
E52	Oblate	Purple black	Tianjin, China	Group6
E82	Oblate	Purple black	Hebei, China	Group6
E439	Medium and short cylinder	Purple black	Europe	Group6
E65	Round	Purple black	Hebei, China	Group6
E50	Oblate	Purple black	Beijing, China	Group6
E46	Oblate	Purple black	Shandong, China	Group6
E44	Oblate	Purple black	Beijing, China	Group6
E96	Oblate	Purple black	-	Group6
E47	Oblate	Purple black	Shandong, China	Group6
E66	Oblate	Purple black	Shanxi, China	Group6
E48	Oblate	Purple black	Hebei, China	Group6
E49	Oblate	Purple black	Liaoning, China	Group6
E64	Oblate	Purple black	Tianjin, China	Group6
E45	Oblate	Purple black	Beijing, China	Group6
E408	Short erietiform	Purple black	Liaoning, China	Group3
E15	Short erietiform	Purple black	Liaoning, China	Group3
37	Long strip	Purple	Liaoning, China	Group3
E311	Long strip	Purple black	Yunnan, China	Group3
E285	Medium cylinder	Purple black	Yunnan, China	Group3
E162	Pear-shaped	Purple black	-	Group3
E128	Ovale	Purple	Liaoning, China	Group3
44	Pear-shaped	Purple black	Jilin, China	Group3
47	Pear-shaped	Purple black	Japan	Group3
E353	Pear-shaped	Purple black	Japan	Group3
82	Pear-shaped	Purple black	Japan	Group3
70	Pear-shaped	Purple black	Japan	Group3
129	Short club-shaped	Purple black	Liaoning, China	Group6
50	Short club-shaped	Purple black	Heilongjiang, China	Group6
E121	Short club-shaped	Purple black	Hunan, China	Group6
E110	Medium to Long cylinder	Light purple	Heilongjiang, China	Group6
38	Oblate	Purple	Shandong, China	Group6
E104	Long strip	Purple black	Liaoning, China	Group3
E124	Medium to Long cylinder	Purple black	Jiangxi, China	Group6
E395	Ovale	Purple	Liaoning, China	Group6
E60	Round	Light purple	Liaoning, China	Group6
E350	Ovale	Light purple	Hunan, China	Group6
E63	Ovale	Purple	Liaoning, China	Group6
E170	Ovale	Purple	Liaoning, China	Group6
E143	Medium and short cylinder	Purple	Liaoning, China	Group6
E344	Medium and short cylinder	Purple black	Jiangsu, China	Group6
E194	Pear-shaped	Green	Shandong, China	Group6
E164	Round	Flower purple-green	Hebei, China	Group6
E113	Ovale	Purple black	Shandong, China	Group6
E106	Medium and short cylinder	Purple black	Heilongjiang, China	Group6
E305	Long strip	Flower purple	Liaoning, China	Group6
E149	Long strip	Purple black	Inner Mongolia, China	Group6
E109	Medium-long strip	Purple black	Jilin, China	Group6
E419	Long strip	Purple black	Japan	Group6
E416	Long strip	Purple black	United States	Group6
E155	Medium and short cylinder	Purple	Jilin, China	Group6
E330	Short cylindric	Purple black	-	Group6
E407	Short cylindric	Flower purple-green	Heilongjiang, China	Group6
E159	Medium and short cylinder	Purple black	-	Group6
E147	Medium and short cylinder	Purple black	Heilongjiang, China	Group6
E326	Medium and short cylinder	Purple black	Shandong, China	Group6
E161	Medium and short cylinder	Purple black	-	Group6
E160	Medium-long strip	Purple black	Heilongjiang, China	Group6
E199	Short cylindric	Green	Jilin, China	Group6
E197	Medium and short cylinder	Green	Liaoning, China	Group6
42	Short cylindric	Green	Jilin, China	Group6
E206	Ovale	Green	Liaoning, China	Group6
E357	Ovale	Green	-	Group6
E198	Ovale	Green	Jilin, China	Group6
E190	Ovale	Green	Liaoning, China	Group6
E115	Medium and short cylinder	Purple black	Heilongjiang, China	Group6
74	Long strip	Purple black	Japan	Group6
E417	Long strip	Purple black	Taiwan	Group6
E114	Medium to Long cylinder	Purple black	Liaoning, China	Group6
E107	Long strip	Purple black	Liaoning, China	Group6
75	Long strip	Purple black	Taiwan	Group6
E122	Short cylindric	Purple black	Heilongjiang, China	Group6
E177	Ovale	Purple	Jilin, China	Group6
41	Ovale	Purple	Jilin, China	Group6
E202	Long cylinder	Green	Heilongjiang, China	Group6
E204	Short cylindric	Green	Jilin, China	Group6
E135	Medium to Long cylinder	Green	Jilin, China	Group6
E150	Short club-shaped	Flower purple	Heilongjiang, China	Group6
E146	Long oval	Purple black	Heilongjiang, China	Group6
E148	Medium and short cylinder	Purple black	Heilongjiang, China	Group6
E127	Club-shaped	Purple black	Heilongjiang, China	Group6
E111	Long strip	Purple black	Jilin, China	Group6
55	Short club-shaped	Purple black	Shanghai, China	Group3
E144	Medium and short cylinder	Purple black	Shandong, China	Group3
E139	Long strip	Purple black	Jiangsu, China	Group3
71	Pear-shaped	Purple black	Japan	Group3
69	Round	Purple black	Japan	Group3
48	Round	Purple black	Japan	Group3
137	Long strip	Purple black	Shanghai, China	Group3
E21	Long strip	Purple	Shanghai, China	Group3
E16	Long strip	Purple	Shanghai, China	Group3
E261	Pear-shaped	Purple black	Xinjiang, China	Group3
E260	Long strip	Purple	Xinjiang, China	Group3
E213	Long strip	Purple	Xinjiang, China	Group3
E11	Ovale	Purple black	Japan	Group3
E176	Short club-shaped	Purple black	Hunan, China	Group3
E397	Short club-shaped	Purple black	Taiwan	Group3
22	Short club-shaped	Purple black	Europe	Group3
203	Medium and short cylinder	Purple black	Shandong, China	Group3
E18	Club-shaped	Purple black	Beijing, China	Group3
E392	Club-shaped	Purple black	Japan	Group3
E262	Club-shaped	Purple black	Xinjiang, China	Group3
E103	Long strip	Purple black	Beijing, China	Group7
E237	Club-shaped	Purple black	India	Group3
E227	Ovale	Flower purple-green	Iran	Group3
E220	Ovale	Purple	East germany	Group3
E233	Ovale	Purple	Columbia	Group7
E43	Ovale	Purple	Japan	Group7
E221	Short club-shaped	Purple	Romania	Group7
E231	Round	Purple	Argentina	Group7
E90	Ovale	Purple black	Somalia	Group7
E91	Ovale	Light purple-green	Australian	Group7
E226	Ovale	Purple black	Netherlands	Group7
E42	Ovale	Purple black	England	Group7
E215	Club-shaped	Purple	Russia	Group7
E214	Pear-shaped	Purple black	Russia	Group7
E423	Club-shaped	Purple	Europe	Group7
E441	Oblate	Purple	Europe	Group7
E447	Medium and short cylinder	Purple	Europe	Group7
E236	Club-shaped	Purple	Netherlands	Group7
E40	Long oval	Green	Italy	Group7
E189	Ovale	Green	Shaanxi, China	Group7
E428	Short club-shaped	Purple black	Europe	Group7
E30	Short club-shaped	Purple black	Italy	Group7
E435	Short club-shaped	Purple black	Europe	Group7
E427	Short club-shaped	Purple black	Europe	Group7
E434	Ovale	Purple black	Europe	Group7
83	Club-shaped	Purple black	Europe	Group7
E92	Ovale	Light purple-green	Turkey	Group7
E219	Ovale	Purple black	East germany	Group7
E436	Ovale	Purple	Europe	Group7
196	Pear-shaped	Purple	Shaanxi, China	Group7
E41	Ovale	Green	India	Group7
E88	Pear-shaped	Purple black	Uzbek	Group7
E442	Medium and short cylinder	Purple black	Europe	Group7
E211	Short cylindric	Purple black	Russia	Group7
E217	Round	Purple	Armenia	Group7
E201	Long strip	White	Anhui, China	Group7
E229	Ovale	Green	Syria	Group7
E228	Ovale	Purple	Iran	Group7
E232	Long oval	Purple	Canada	Group7
E216	Ovale	Light purple	Georgia	Group7
E12	Ovale	Purple	Russia	Group7
E26	Ovale	Purple	Italy	Group7
E209	Round	White	France	Group7
E212	Ovale	Flower purple-green	Russia	Group7
E433	Pear-shaped	Flower purple	Europe	Group7
E425	Ovale	Flower purple	Europe	Group7
180	Ovale	Purple black	Europe	Group7
E5	Ovale	Flower green	Europe	Group2
E338	Round	Purple black	Europe and America	Group7
E230	Long strip	Light purple	Argentina	Group7
E225	Ovale	Light purple	Turkey	Group7
E224	Ovale	Light purple	Turkey	Group7
E239	Ovale	Purple black	United States	Group7
E10	Ovale	Light purple-green	East germany	Group7
E93	Round	Light purple-green	France	Group7
E223	Round	Light purple-green	Turkey	Group7
E34	Round	Purple	France	Group7
E429	Pear-shaped	Purple black	Europe	Group7
E335	Club-shaped	Purple black	Europe and America	Group7
E426	Pear-shaped	Purple black	Europe	Group7
E431	Ovale	Purple black	Europe	Group7
E234	Pear-shaped	Purple black	Brazil	Group7
