# Supplementary material for: Development of a 50K SNP array for whole-genome analysis and its application in the genetic localization of eggplant (Solanum melongena L.) fruit shape
Source: Front Plant Sci. 2024 Nov 25;15:1492242. doi: 10.3389/fpls.2024.1492242 (PMC11629150; doi:10.3389/fpls.2024.1492242)
Supplement: Supplementary file 5 [file Table2.xlsx]

## Sheet: Sheet1
Table S2. All primers used in this study.
gene id	F	R
actin	GCTAGTGGTCGTACAACTGG	CAGCAGTGGTGGTGAACATATAAC
SmIQD14	CAGGGGAAGTGTCATCTTTAAGGTC	GTAGTCTGCAAACAAGCTTCGTGAG
