# Supplementary material for: Development of a 50K SNP array for whole-genome analysis and its application in the genetic localization of eggplant (Solanum melongena L.) fruit shape
Source: Front Plant Sci. 2024 Nov 25;15:1492242. doi: 10.3389/fpls.2024.1492242 (PMC11629150; doi:10.3389/fpls.2024.1492242)
Supplement: Supplementary file 7 [file Table4.xlsx]

## Sheet: Sheet1
Tanle S4. Chromosome location and variation information of 50K liquid phase chip SNP.
Chrom	POS	REF	ALT
chr1	112687	C	T
chr1	119040	T	A
chr1	125462	C	T
chr1	131069	A	G
chr1	139302	G	A
chr1	146428	C	T
chr1	151473	C	T
chr1	182539	C	A
chr1	190694	C	A
chr1	197996	G	C
chr1	228990	T	C
chr1	244069	T	C
chr1	245124	T	C
chr1	257922	C	G
chr1	260484	G	A
chr1	267480	T	A
chr1	480841	C	G
chr1	483570	C	A
chr1	489972	A	C
chr1	497796	T	C
chr1	513548	T	C
chr1	529273	G	A
chr1	556593	T	C
chr1	559601	T	A
chr1	583480	G	T
chr1	585300	C	T
chr1	603307	G	C
chr1	688711	G	A
chr1	727208	G	T
chr1	733477	A	G
chr1	740399	A	C
chr1	741702	T	C
chr1	752326	A	T
chr1	760921	T	C
chr1	766693	G	T
chr1	769703	G	A
chr1	775887	A	G
chr1	786695	T	A
chr1	790796	G	A
chr1	802458	C	G
chr1	814335	G	A
chr1	822253	C	T
chr1	832348	T	G
chr1	868858	G	A
chr1	879093	T	C
chr1	929664	G	A
chr1	936433	T	A
chr1	940408	G	A
chr1	949803	A	G
chr1	955464	C	A
chr1	959908	T	C
chr1	983307	G	A
chr1	989658	T	A
chr1	995702	A	G
chr1	1000780	C	A
chr1	1006719	T	C
chr1	1014098	A	C
chr1	1025192	G	A
chr1	1031864	C	T
chr1	1067260	G	T
chr1	1071901	T	C
chr1	1077771	C	T
chr1	1089981	G	A
chr1	1100642	C	T
chr1	1104178	A	G
chr1	1109010	C	T
chr1	1115398	G	T
chr1	1122858	T	C
chr1	1134150	A	G
chr1	1146054	A	G
chr1	1176374	G	A
chr1	1176607	T	C
chr1	1183592	G	A
chr1	1197281	A	G
chr1	1205820	A	G
chr1	1213592	T	G
chr1	1221575	G	A
chr1	1237237	T	A
chr1	1238430	A	G
chr1	1245204	G	A
chr1	1254110	C	T
chr1	1261555	A	T
chr1	1316812	A	G
chr1	1322807	T	C
chr1	1327463	C	T
chr1	1345657	C	T
chr1	1346941	T	A
chr1	1353364	G	A
chr1	1362615	C	T
chr1	1375223	G	C
chr1	1382445	T	G
chr1	1394232	C	A
chr1	1441440	T	C
chr1	1442700	G	T
chr1	1448914	T	C
chr1	1456794	T	C
chr1	1468611	C	T
chr1	1475417	C	T
chr1	1481685	A	C
chr1	1495625	T	A
chr1	1496439	A	G
chr1	1505857	G	A
chr1	1520357	T	C
chr1	1528121	A	G
chr1	1530265	T	C
chr1	1542919	C	G
chr1	1545516	G	A
chr1	1551662	C	T
chr1	1562703	G	A
chr1	1566012	T	C
chr1	1591036	A	C
chr1	1591683	G	A
chr1	1600161	T	C
chr1	1610087	T	C
chr1	1612765	G	T
chr1	1622332	T	C
chr1	1629920	C	T
chr1	1632698	A	G
chr1	1639211	T	C
chr1	1649377	G	C
chr1	1652530	A	G
chr1	1678499	C	G
chr1	1683902	G	A
chr1	1719668	C	T
chr1	1720721	C	G
chr1	1729671	C	T
chr1	1734538	C	G
chr1	1752443	G	T
chr1	1756497	A	G
chr1	1761220	T	C
chr1	1768021	T	C
chr1	1776874	G	A
chr1	1783172	A	G
chr1	1790088	A	G
chr1	1795999	C	T
chr1	1802390	G	A
chr1	1812537	T	C
chr1	1817522	A	G
chr1	1826701	C	T
chr1	1850966	A	C
chr1	1857695	G	C
chr1	1894642	A	G
chr1	1906746	C	T
chr1	1978549	C	T
chr1	1983551	C	T
chr1	1994708	T	C
chr1	2001712	C	T
chr1	2006429	T	C
chr1	2058862	T	G
chr1	2080196	C	T
chr1	2087606	A	G
chr1	2094632	G	A
chr1	2102869	T	C
chr1	2160324	A	T
chr1	2163653	G	A
chr1	2179876	C	T
chr1	2207166	C	A
chr1	2210236	T	G
chr1	2220564	A	C
chr1	2228450	A	G
chr1	2254053	C	G
chr1	2261862	C	T
chr1	2267858	T	C
chr1	2296271	A	G
chr1	2301250	C	T
chr1	2307148	C	T
chr1	2312859	G	C
chr1	2320792	C	A
chr1	2333951	A	G
chr1	2340515	T	C
chr1	2363349	C	G
chr1	2370672	C	T
chr1	2373234	G	A
chr1	2380063	A	G
chr1	2398810	G	C
chr1	2420250	G	A
chr1	2421353	T	C
chr1	2429528	G	A
chr1	2439016	T	G
chr1	2456122	A	T
chr1	2514227	G	A
chr1	2517488	G	T
chr1	2527254	C	A
chr1	2536864	G	A
chr1	2550217	G	A
chr1	2575441	A	C
chr1	2582447	A	G
chr1	2621135	G	A
chr1	2624976	C	T
chr1	2650285	C	T
chr1	2656668	G	A
chr1	2697780	A	G
chr1	2725774	C	A
chr1	2758716	T	G
chr1	2781871	G	C
chr1	2795003	G	T
chr1	2807116	T	A
chr1	2830162	A	G
chr1	2837506	G	A
chr1	2843268	G	T
chr1	2876572	G	A
chr1	2883508	A	G
chr1	2914262	G	T
chr1	2921360	C	A
chr1	2927033	C	T
chr1	2931659	A	G
chr1	2949792	G	C
chr1	2953546	A	T
chr1	2959132	A	G
chr1	2971296	T	A
chr1	2977306	G	A
chr1	3031116	T	G
chr1	3042646	C	T
chr1	3165711	T	C
chr1	3218356	A	G
chr1	3227587	G	A
chr1	3233505	G	A
chr1	3244405	G	A
chr1	3255708	T	G
chr1	3260371	T	C
chr1	3294478	G	A
chr1	3299836	T	C
chr1	3306542	T	C
chr1	3311820	C	A
chr1	3320597	G	T
chr1	3353726	G	C
chr1	3368193	G	A
chr1	3377514	C	T
chr1	3379990	T	C
chr1	3397043	T	A
chr1	3406728	T	A
chr1	3407039	T	A
chr1	3415918	C	A
chr1	3430682	G	A
chr1	3440155	G	T
chr1	3442448	A	G
chr1	3557129	C	G
chr1	3574907	A	T
chr1	3582034	A	G
chr1	3587780	G	A
chr1	3590865	C	T
chr1	3600172	C	T
chr1	3604324	G	A
chr1	3614395	C	A
chr1	3644166	C	A
chr1	3662022	G	A
chr1	3669083	T	A
chr1	3681812	G	A
chr1	3705657	G	T
chr1	3709559	C	G
chr1	3725828	C	A
chr1	3742892	T	A
chr1	3753420	C	T
chr1	3758002	A	G
chr1	3764471	T	A
chr1	3790218	G	A
chr1	3800150	C	T
chr1	3806870	C	T
chr1	3809276	C	T
chr1	3820071	C	G
chr1	3826865	C	T
chr1	3834781	G	A
chr1	3835374	C	T
chr1	3853264	C	T
chr1	3856665	C	T
chr1	3866807	G	A
chr1	4686003	G	C
chr1	4703850	T	C
chr1	4711198	G	A
chr1	4712421	C	T
chr1	4723542	C	T
chr1	4732558	G	A
chr1	4747247	G	A
chr1	4759718	A	G
chr1	4760395	A	C
chr1	4767233	A	G
chr1	4782544	A	G
chr1	4788457	A	G
chr1	4800506	A	G
chr1	4803134	G	T
chr1	4842877	G	T
chr1	4854674	A	G
chr1	4934885	G	A
chr1	4943269	C	T
chr1	4945291	G	T
chr1	4950549	C	G
chr1	4981414	A	C
chr1	4985620	A	G
chr1	4997568	T	C
chr1	5001987	C	T
chr1	5006379	A	G
chr1	5029137	T	A
chr1	5033172	G	A
chr1	5050591	C	T
chr1	5054992	G	T
chr1	5072855	T	C
chr1	5083277	C	A
chr1	5098037	T	C
chr1	5141238	G	A
chr1	5244936	C	T
chr1	5250583	G	A
chr1	5257109	G	A
chr1	5270737	G	A
chr1	5277716	G	A
chr1	5287030	A	G
chr1	5292289	C	T
chr1	5309490	G	C
chr1	5311535	T	A
chr1	5318838	C	G
chr1	5334376	T	C
chr1	5341261	G	A
chr1	5349479	T	C
chr1	5352721	G	A
chr1	5358775	A	C
chr1	5396490	G	A
chr1	5400178	G	T
chr1	5462918	C	T
chr1	5473057	C	G
chr1	5474952	G	C
chr1	5487087	G	A
chr1	5489571	C	T
chr1	5499519	C	T
chr1	5510582	T	C
chr1	5515249	G	C
chr1	5525670	C	T
chr1	5529123	T	A
chr1	5535425	G	A
chr1	5551941	C	T
chr1	5560656	C	G
chr1	5564904	C	A
chr1	5571928	G	T
chr1	5581804	A	T
chr1	5587484	T	C
chr1	5590119	G	T
chr1	5600556	A	G
chr1	5603384	A	G
chr1	5611030	C	G
chr1	5619615	G	A
chr1	5629100	G	T
chr1	5631058	G	A
chr1	5642534	C	G
chr1	5649581	C	T
chr1	5672085	C	T
chr1	5681331	A	G
chr1	5689815	A	C
chr1	5694853	T	C
chr1	5714080	C	T
chr1	5721114	C	A
chr1	5726827	G	A
chr1	5733412	G	T
chr1	5775680	G	A
chr1	5790419	G	A
chr1	5808156	T	C
chr1	5858487	A	G
chr1	5866734	A	G
chr1	5900642	A	G
chr1	5913510	G	A
chr1	5941591	C	A
chr1	5943376	T	A
chr1	5961795	C	A
chr1	5967256	T	C
chr1	5976122	T	G
chr1	5978061	G	A
chr1	5986880	T	G
chr1	5993739	C	T
chr1	6005625	T	C
chr1	6011347	C	G
chr1	6021856	T	C
chr1	6046018	C	A
chr1	6055617	C	T
chr1	6061022	G	A
chr1	6070240	T	C
chr1	6076173	C	A
chr1	6084321	A	T
chr1	6087831	C	T
chr1	6106010	C	T
chr1	6107053	G	A
chr1	6141975	C	T
chr1	6151455	T	C
chr1	6180319	C	T
chr1	6185078	C	T
chr1	6207505	T	C
chr1	6247241	A	G
chr1	6251455	T	C
chr1	6256728	C	T
chr1	6270303	G	T
chr1	6281569	C	T
chr1	6284372	C	A
chr1	6322556	C	T
chr1	6330308	A	T
chr1	6331784	T	C
chr1	6357534	T	A
chr1	6364790	T	C
chr1	6364811	A	G
chr1	6373886	T	C
chr1	6388773	C	T
chr1	6399315	G	A
chr1	6424117	A	T
chr1	6429171	G	T
chr1	6438939	C	T
chr1	6442251	G	A
chr1	6452139	A	C
chr1	6463060	C	G
chr1	6492713	C	A
chr1	6545732	T	C
chr1	6553357	T	C
chr1	6585700	T	C
chr1	6600298	A	G
chr1	6604486	T	G
chr1	6611244	T	C
chr1	6632545	A	G
chr1	6636846	A	G
chr1	6646609	C	G
chr1	6655418	T	C
chr1	6663137	A	T
chr1	6664329	T	C
chr1	6683990	C	T
chr1	6692335	G	C
chr1	6704020	A	G
chr1	6704954	A	G
chr1	6724602	A	G
chr1	6725345	A	G
chr1	6735071	A	G
chr1	6761540	A	G
chr1	6771841	C	T
chr1	6825363	G	A
chr1	6838339	T	C
chr1	6843402	G	A
chr1	6867499	T	A
chr1	6870617	G	T
chr1	6878665	T	C
chr1	6889615	T	G
chr1	6897121	C	T
chr1	6929569	T	C
chr1	6949151	A	G
chr1	6949625	C	T
chr1	6971178	T	A
chr1	7031101	A	G
chr1	7034331	T	C
chr1	7051963	A	G
chr1	7072213	C	A
chr1	7085738	T	C
chr1	7095035	G	T
chr1	7122557	C	A
chr1	7132051	G	A
chr1	7138624	A	T
chr1	7146267	T	C
chr1	7200360	C	T
chr1	7224238	A	T
chr1	7231086	G	T
chr1	7260297	T	A
chr1	7268167	G	A
chr1	7317457	C	G
chr1	7328775	G	T
chr1	7331695	C	A
chr1	7340466	A	G
chr1	7344069	A	G
chr1	7371312	G	A
chr1	7414427	C	G
chr1	7433668	T	C
chr1	7457041	C	G
chr1	7461831	T	C
chr1	7507408	A	G
chr1	7544582	A	C
chr1	7554165	G	A
chr1	7601484	T	C
chr1	7620813	C	T
chr1	7627180	T	C
chr1	7634879	A	T
chr1	7638684	A	C
chr1	7660032	C	T
chr1	7663872	T	C
chr1	7675126	G	A
chr1	7680577	T	C
chr1	7689835	C	G
chr1	7691586	A	T
chr1	7716527	A	G
chr1	7732207	C	T
chr1	7745148	C	T
chr1	7749276	C	A
chr1	7752999	A	G
chr1	7774417	C	G
chr1	7782835	C	A
chr1	7846152	G	A
chr1	7848161	C	T
chr1	7878104	C	T
chr1	7934318	A	G
chr1	7941958	C	T
chr1	7950855	G	A
chr1	7993340	G	A
chr1	8048334	G	A
chr1	8062541	T	A
chr1	8068707	A	G
chr1	8071836	A	G
chr1	8104765	C	A
chr1	8196259	G	A
chr1	8218069	C	T
chr1	8227497	C	T
chr1	8232044	C	T
chr1	8240192	C	T
chr1	8242373	T	G
chr1	8250637	T	A
chr1	8258885	T	C
chr1	8288993	C	T
chr1	8289287	T	A
chr1	8404106	T	C
chr1	8404848	A	G
chr1	8411656	T	C
chr1	8422686	T	C
chr1	8427024	A	G
chr1	8432665	A	G
chr1	8444509	A	G
chr1	8449935	G	T
chr1	8456057	A	G
chr1	8461296	G	A
chr1	8514091	C	T
chr1	8522386	G	A
chr1	8554284	C	T
chr1	8555581	G	T
chr1	8562995	A	G
chr1	8570576	T	C
chr1	8581465	T	G
chr1	8587131	G	A
chr1	8590958	A	G
chr1	8596077	T	G
chr1	8635297	A	G
chr1	8671965	T	A
chr1	8678374	G	A
chr1	8693456	C	T
chr1	8701903	A	G
chr1	8713599	T	C
chr1	8717659	G	A
chr1	8736689	G	A
chr1	8739251	A	G
chr1	8790262	C	T
chr1	8795956	G	A
chr1	8802274	G	A
chr1	8815045	G	T
chr1	8826855	T	C
chr1	8849878	T	C
chr1	8855302	C	G
chr1	8986194	A	T
chr1	8993606	A	G
chr1	9002586	A	G
chr1	9017584	G	A
chr1	9026347	C	T
chr1	9031332	G	T
chr1	9038294	G	A
chr1	9070030	T	C
chr1	9093313	C	T
chr1	9104852	A	G
chr1	9106754	T	C
chr1	9120640	T	C
chr1	9129477	G	A
chr1	9132969	T	C
chr1	9150456	G	A
chr1	9165440	C	T
chr1	9168887	C	T
chr1	9213326	G	C
chr1	9217462	T	C
chr1	9225273	T	C
chr1	9229598	T	G
chr1	9243109	C	T
chr1	9248130	G	T
chr1	9260713	C	T
chr1	9262801	C	T
chr1	9269370	T	G
chr1	9284611	G	A
chr1	9306612	C	T
chr1	9321258	C	A
chr1	9329089	C	T
chr1	9380832	T	C
chr1	9397330	C	T
chr1	9402325	G	A
chr1	9405496	C	A
chr1	9411246	C	T
chr1	9424651	C	A
chr1	9442955	G	A
chr1	9456254	T	C
chr1	9462175	T	C
chr1	9469502	G	T
chr1	9472493	G	A
chr1	9481286	G	A
chr1	9517892	A	G
chr1	9546879	C	T
chr1	9548842	G	A
chr1	9559418	T	C
chr1	9563437	C	T
chr1	9570201	T	C
chr1	9578722	C	T
chr1	9581705	C	T
chr1	9590965	T	C
chr1	9613283	G	A
chr1	9629901	C	T
chr1	9647718	C	T
chr1	9652002	C	T
chr1	9659022	A	G
chr1	9718587	G	A
chr1	9742126	C	T
chr1	9745461	G	T
chr1	9760255	T	C
chr1	9770438	A	G
chr1	9772285	T	C
chr1	9790807	A	T
chr1	9792497	G	A
chr1	9799120	G	A
chr1	9814313	C	G
chr1	9842523	C	T
chr1	9850422	C	T
chr1	9867182	C	T
chr1	9877032	C	T
chr1	9881142	T	C
chr1	9893725	T	C
chr1	9913382	C	T
chr1	9924093	G	A
chr1	9957666	G	C
chr1	9998669	C	T
chr1	10006159	C	G
chr1	10041505	G	T
chr1	10049522	A	G
chr1	10056590	A	G
chr1	10063587	G	A
chr1	10064993	T	A
chr1	10078685	C	A
chr1	10085581	G	A
chr1	10126148	C	A
chr1	10132660	C	A
chr1	10139337	A	G
chr1	10146042	C	T
chr1	10171943	G	C
chr1	10178268	T	C
chr1	10179761	T	C
chr1	10223141	C	T
chr1	10237642	G	A
chr1	10243013	G	T
chr1	10250348	T	G
chr1	10267185	G	A
chr1	10268657	G	A
chr1	10279487	C	T
chr1	10295411	C	T
chr1	10305013	G	A
chr1	10313330	C	G
chr1	10317722	C	T
chr1	10323799	G	A
chr1	10331057	A	T
chr1	10370933	A	T
chr1	10381044	G	A
chr1	10389359	G	A
chr1	10393462	A	G
chr1	10414583	C	T
chr1	10531948	T	C
chr1	10542322	G	A
chr1	10649415	C	T
chr1	10667792	A	G
chr1	10708454	G	A
chr1	10715753	C	G
chr1	10723349	C	T
chr1	10724904	A	G
chr1	10734595	G	C
chr1	10741450	T	C
chr1	10750496	T	C
chr1	10808329	G	A
chr1	10818087	A	G
chr1	10821921	G	A
chr1	10832837	A	T
chr1	10845935	A	G
chr1	10850205	C	T
chr1	10853048	A	G
chr1	10881921	T	G
chr1	10887124	A	G
chr1	10894981	C	A
chr1	10917026	G	A
chr1	10921379	G	A
chr1	10928240	G	A
chr1	10934643	C	A
chr1	10997648	C	T
chr1	11012019	C	T
chr1	11016190	A	G
chr1	11023612	A	G
chr1	11032125	C	T
chr1	11038209	C	G
chr1	11062602	C	T
chr1	11068593	C	A
chr1	11072418	C	T
chr1	11079743	G	A
chr1	11087574	C	T
chr1	11094641	A	T
chr1	11138571	G	C
chr1	11150761	A	G
chr1	11177521	A	G
chr1	11179206	G	A
chr1	11186018	C	T
chr1	11201035	A	G
chr1	11211178	C	T
chr1	11270499	C	T
chr1	11353289	G	A
chr1	11391076	C	A
chr1	11401830	G	A
chr1	11414369	A	C
chr1	11420966	T	C
chr1	11428268	C	T
chr1	11461063	G	A
chr1	11464825	T	C
chr1	11477145	G	A
chr1	11503433	A	C
chr1	11535460	T	C
chr1	11542140	C	T
chr1	11571520	C	T
chr1	11586847	C	T
chr1	11588168	T	C
chr1	11612263	C	G
chr1	11710351	T	C
chr1	11722848	T	C
chr1	11724519	C	T
chr1	11759983	T	C
chr1	11781949	C	G
chr1	11805248	G	A
chr1	11814206	G	A
chr1	11824089	G	T
chr1	11827924	C	T
chr1	11834563	C	T
chr1	11845472	G	A
chr1	11846518	T	C
chr1	11853179	A	G
chr1	11877805	T	A
chr1	11880474	A	C
chr1	11915819	T	C
chr1	11931616	T	C
chr1	11936485	G	T
chr1	11942363	A	G
chr1	11947939	G	A
chr1	11961145	T	C
chr1	11962282	C	G
chr1	11975550	T	A
chr1	12006135	T	C
chr1	12025567	T	C
chr1	12059276	G	A
chr1	12063681	C	T
chr1	12072434	G	A
chr1	12078071	C	T
chr1	12085198	T	C
chr1	12090689	C	T
chr1	12122099	T	G
chr1	12127820	C	T
chr1	12133644	A	G
chr1	12144462	C	T
chr1	12147845	G	A
chr1	12156513	A	G
chr1	12162779	G	A
chr1	12185783	T	C
chr1	12192603	T	C
chr1	12203764	G	A
chr1	12300068	T	C
chr1	12302984	T	G
chr1	12316093	G	A
chr1	12379382	T	A
chr1	12400169	C	T
chr1	12428969	G	A
chr1	12444304	G	A
chr1	12514395	A	G
chr1	12520779	C	G
chr1	12525850	T	C
chr1	12543424	C	T
chr1	12565694	G	A
chr1	12571127	C	T
chr1	12620849	A	C
chr1	12674624	A	G
chr1	12712025	T	C
chr1	12746658	C	T
chr1	12751495	A	G
chr1	12775439	A	G
chr1	12793144	G	A
chr1	12806550	T	C
chr1	12817812	T	G
chr1	12818661	A	G
chr1	12827722	C	T
chr1	12856996	T	C
chr1	12863050	A	G
chr1	12871270	C	T
chr1	12875163	T	C
chr1	12885686	T	G
chr1	12886100	G	C
chr1	12895260	A	G
chr1	12923515	G	A
chr1	12928966	G	C
chr1	12933832	G	A
chr1	12958971	C	G
chr1	12973494	A	G
chr1	12982304	G	A
chr1	12994765	C	A
chr1	12994902	G	T
chr1	13004722	A	G
chr1	13010657	A	C
chr1	13015587	C	A
chr1	13028820	C	T
chr1	13060867	C	T
chr1	13065428	T	C
chr1	13074129	G	A
chr1	13076729	G	C
chr1	13094858	T	C
chr1	13103410	A	G
chr1	13108496	T	C
chr1	13111527	C	T
chr1	13123969	T	A
chr1	13124028	C	A
chr1	13133292	A	G
chr1	13142532	C	T
chr1	13149769	G	T
chr1	13151827	T	A
chr1	13162828	G	A
chr1	13167718	C	T
chr1	13176536	G	A
chr1	13182249	G	T
chr1	13185310	C	T
chr1	13194291	C	A
chr1	13202199	T	C
chr1	13208210	A	T
chr1	13219385	C	T
chr1	13282198	T	C
chr1	13290266	T	C
chr1	13294927	C	T
chr1	13303560	A	G
chr1	13330792	C	T
chr1	13337167	T	C
chr1	13363991	T	C
chr1	13390087	T	C
chr1	13399053	C	A
chr1	13431431	T	G
chr1	13458069	G	C
chr1	13472364	T	C
chr1	13480366	T	G
chr1	13484475	C	A
chr1	13496316	T	A
chr1	13514955	A	T
chr1	13532535	G	A
chr1	13544110	T	C
chr1	13548981	A	G
chr1	13584686	T	C
chr1	13587908	G	A
chr1	13598990	G	A
chr1	13600785	C	T
chr1	13622544	G	A
chr1	13631636	T	G
chr1	13635317	C	T
chr1	13647069	T	C
chr1	13647793	C	T
chr1	13679112	T	A
chr1	13774457	A	G
chr1	13832527	G	A
chr1	13845239	A	C
chr1	13854909	C	T
chr1	13878577	T	C
chr1	13878804	A	C
chr1	13886480	G	A
chr1	13912219	G	T
chr1	13914416	C	T
chr1	13920936	A	G
chr1	13946740	T	C
chr1	13950547	G	A
chr1	13953768	A	G
chr1	13964921	T	C
chr1	13967453	C	A
chr1	13974440	A	C
chr1	13991300	G	A
chr1	13999667	A	G
chr1	14002181	G	A
chr1	14009145	G	C
chr1	14044986	C	A
chr1	14063643	T	C
chr1	14078930	T	C
chr1	14085061	G	C
chr1	14144382	A	T
chr1	14161509	C	T
chr1	14166483	A	G
chr1	14180940	A	G
chr1	14203613	A	G
chr1	14251139	C	T
chr1	14255603	G	A
chr1	14271133	A	G
chr1	14285572	C	T
chr1	14324404	A	G
chr1	14330210	C	T
chr1	14349271	A	G
chr1	14372515	G	A
chr1	14379816	T	C
chr1	14384149	G	A
chr1	14398585	A	T
chr1	14408265	A	C
chr1	14412467	C	T
chr1	14442681	G	A
chr1	14458118	C	A
chr1	14472258	T	C
chr1	14478246	T	G
chr1	14486230	T	C
chr1	14507109	C	A
chr1	14515685	A	G
chr1	14537778	C	T
chr1	14540543	G	A
chr1	14596699	T	C
chr1	14614750	G	A
chr1	14621957	T	C
chr1	14640620	A	G
chr1	14663898	C	T
chr1	14669463	G	A
chr1	14679975	A	G
chr1	14684508	C	G
chr1	14688547	A	G
chr1	14695142	C	T
chr1	14719650	T	C
chr1	14723448	C	T
chr1	14732256	C	T
chr1	14738082	C	T
chr1	14747034	G	A
chr1	14753516	C	T
chr1	14756349	T	C
chr1	14764177	C	T
chr1	14772192	T	C
chr1	14836708	A	G
chr1	14843232	G	A
chr1	14847775	C	T
chr1	15247240	G	A
chr1	15256926	G	A
chr1	15272534	G	A
chr1	15275402	G	A
chr1	15334184	A	G
chr1	15366432	G	A
chr1	15374040	G	A
chr1	15376547	T	G
chr1	15437186	G	C
chr1	15442876	T	C
chr1	15452624	A	G
chr1	15459891	G	C
chr1	15472212	G	C
chr1	15582539	C	T
chr1	15631941	G	A
chr1	15757646	G	A
chr1	15773697	T	C
chr1	15794123	T	C
chr1	15816088	G	A
chr1	15827590	T	C
chr1	15839454	T	C
chr1	15906796	C	T
chr1	15948171	G	A
chr1	15954824	T	A
chr1	15989042	T	C
chr1	15995887	C	G
chr1	16012817	G	A
chr1	16017573	A	C
chr1	16021940	G	A
chr1	16030207	C	A
chr1	16079291	C	T
chr1	16088593	C	A
chr1	16092825	T	C
chr1	16096946	A	G
chr1	16133744	A	G
chr1	16162562	T	C
chr1	16171884	T	C
chr1	16185917	G	A
chr1	16195219	A	G
chr1	16200248	T	A
chr1	16204572	G	A
chr1	16217757	T	C
chr1	16306498	G	C
chr1	16323784	C	A
chr1	16330422	G	C
chr1	16363986	A	G
chr1	16374362	A	G
chr1	16374444	T	C
chr1	16391368	T	C
chr1	16858677	C	G
chr1	16894532	T	C
chr1	16962640	C	G
chr1	17013386	G	A
chr1	17014326	C	T
chr1	17043382	C	G
chr1	17052897	G	T
chr1	17060442	C	T
chr1	17113018	G	A
chr1	17119225	T	G
chr1	17128608	T	C
chr1	17132563	G	C
chr1	17151657	C	G
chr1	17156569	T	C
chr1	17182576	G	A
chr1	17184016	A	G
chr1	17193274	C	T
chr1	17214535	G	C
chr1	17224947	C	G
chr1	17248842	T	C
chr1	17289233	G	A
chr1	17312493	T	A
chr1	17319596	A	G
chr1	17319618	G	A
chr1	17375378	A	G
chr1	17396239	C	A
chr1	17406421	A	G
chr1	17408728	G	A
chr1	17438162	G	C
chr1	17449085	A	G
chr1	17489245	C	T
chr1	17490914	C	G
chr1	17591202	G	T
chr1	17591626	C	A
chr1	17601081	A	G
chr1	17645204	A	C
chr1	17651865	T	A
chr1	17653258	C	A
chr1	17660730	T	C
chr1	17671070	T	C
chr1	17673923	G	A
chr1	17680504	T	C
chr1	17687570	T	C
chr1	17702101	C	A
chr1	17712939	T	C
chr1	17720035	A	G
chr1	17725635	G	A
chr1	17732083	G	A
chr1	17744604	T	C
chr1	17753617	T	C
chr1	17755110	A	G
chr1	17761769	A	G
chr1	17772315	C	T
chr1	17777424	T	C
chr1	17796345	C	T
chr1	17814776	G	A
chr1	17817255	A	T
chr1	17823650	T	A
chr1	17830946	C	T
chr1	17849295	C	T
chr1	17860390	C	T
chr1	17866392	T	C
chr1	17876890	A	C
chr1	17877981	C	A
chr1	17892607	G	A
chr1	17899596	A	G
chr1	17923475	A	G
chr1	17925621	C	G
chr1	17935799	G	A
chr1	17952621	C	T
chr1	17969445	A	G
chr1	17983370	C	T
chr1	18043626	G	A
chr1	18111256	C	A
chr1	18121448	A	G
chr1	18122865	A	G
chr1	18136023	A	C
chr1	18148535	G	T
chr1	18154372	C	T
chr1	18169452	C	A
chr1	18170549	A	G
chr1	18194522	T	G
chr1	18235646	G	A
chr1	18254144	A	G
chr1	18289132	G	A
chr1	18301422	T	C
chr1	18322693	A	C
chr1	18326320	A	C
chr1	18350646	C	G
chr1	18355599	C	T
chr1	18378800	T	C
chr1	18389328	T	C
chr1	18407793	A	G
chr1	18477955	C	T
chr1	18561591	G	C
chr1	18568114	C	G
chr1	18574103	C	T
chr1	18583507	A	G
chr1	18585616	A	G
chr1	18591705	G	A
chr1	18603728	G	A
chr1	18605710	T	C
chr1	18623317	A	G
chr1	18626703	C	T
chr1	18654366	G	A
chr1	18661983	C	T
chr1	18680588	G	A
chr1	18740544	G	C
chr1	18754660	G	C
chr1	18807914	A	G
chr1	18814266	G	A
chr1	18816059	A	G
chr1	18825333	A	C
chr1	18867749	G	A
chr1	18889063	A	G
chr1	18898763	C	T
chr1	18905617	C	T
chr1	18911000	T	G
chr1	18927038	T	C
chr1	18996104	C	T
chr1	19000733	C	G
chr1	19009132	G	A
chr1	19047794	G	T
chr1	19070543	G	A
chr1	19080007	T	C
chr1	19082173	A	C
chr1	19092633	G	A
chr1	19101506	C	A
chr1	19118142	C	A
chr1	19126079	T	C
chr1	19133157	A	G
chr1	19136836	A	G
chr1	19142300	C	T
chr1	19165131	T	C
chr1	19171113	A	G
chr1	19191018	T	G
chr1	19196852	T	C
chr1	19206285	G	A
chr1	19210631	C	A
chr1	19220260	C	T
chr1	19223914	G	A
chr1	19239137	C	T
chr1	19273965	G	T
chr1	19281296	A	G
chr1	19336194	A	T
chr1	19344017	A	G
chr1	19349669	C	T
chr1	19357456	C	T
chr1	19359870	T	C
chr1	19368135	G	C
chr1	19380912	C	T
chr1	19405817	C	T
chr1	19408262	G	A
chr1	19417026	C	T
chr1	19444315	T	C
chr1	19449815	T	C
chr1	19457162	C	T
chr1	19475351	A	G
chr1	19487068	C	T
chr1	19575782	T	G
chr1	19582910	G	A
chr1	19588577	A	G
chr1	19593662	C	T
chr1	19598877	G	A
chr1	19615961	C	A
chr1	19626377	G	A
chr1	19644981	T	C
chr1	19663117	T	C
chr1	19668745	G	A
chr1	19675666	A	C
chr1	19679726	T	C
chr1	19689493	G	A
chr1	19702088	G	A
chr1	19711821	C	T
chr1	19714315	G	C
chr1	19730211	C	A
chr1	19734318	T	C
chr1	19745183	C	T
chr1	19753823	C	T
chr1	19755305	T	C
chr1	19770201	T	C
chr1	19780715	A	G
chr1	19781291	T	C
chr1	19788761	C	A
chr1	19810107	A	G
chr1	19857420	T	C
chr1	19885486	A	C
chr1	19898565	C	A
chr1	19915412	T	C
chr1	19917620	T	C
chr1	19935105	C	T
chr1	19950374	G	C
chr1	19973242	T	C
chr1	20000420	T	C
chr1	20053363	A	G
chr1	20075744	C	T
chr1	20083814	C	T
chr1	20087464	G	A
chr1	20096011	A	G
chr1	20105883	T	C
chr1	20111577	C	T
chr1	20120766	G	A
chr1	20125208	A	G
chr1	20133695	A	G
chr1	20155100	G	A
chr1	20155251	G	T
chr1	20173059	T	C
chr1	20188274	C	T
chr1	20189429	C	T
chr1	20206610	T	C
chr1	20213336	G	A
chr1	20217480	A	G
chr1	20230909	A	G
chr1	20238118	A	G
chr1	20292295	G	C
chr1	20323024	G	A
chr1	20333989	C	A
chr1	20344120	A	G
chr1	20349700	G	A
chr1	20356995	A	G
chr1	20359380	T	C
chr1	20381354	A	G
chr1	20397044	C	T
chr1	20463218	T	G
chr1	20469416	G	A
chr1	20527398	T	A
chr1	20535510	T	C
chr1	20536287	C	A
chr1	20547206	C	T
chr1	20551372	C	A
chr1	20560426	G	A
chr1	20566868	C	T
chr1	20576031	G	C
chr1	20580060	G	T
chr1	20633820	C	T
chr1	20638837	G	A
chr1	20687265	C	A
chr1	20705206	A	G
chr1	20739885	G	T
chr1	20791466	G	A
chr1	20811481	G	A
chr1	20818306	G	A
chr1	20826733	C	T
chr1	20870226	T	A
chr1	20880999	C	T
chr1	20912802	G	A
chr1	20917397	A	G
chr1	20932103	C	A
chr1	20952401	G	A
chr1	20972039	T	C
chr1	20994099	A	G
chr1	21000046	C	T
chr1	21011970	T	C
chr1	21027223	G	A
chr1	21044962	A	G
chr1	21050930	C	A
chr1	21076670	G	T
chr1	21141651	T	C
chr1	21203091	T	C
chr1	21217806	C	A
chr1	21226032	C	T
chr1	21239361	G	A
chr1	21244629	G	C
chr1	21250618	T	C
chr1	21265867	A	G
chr1	21275821	A	G
chr1	21277890	A	G
chr1	21287158	C	T
chr1	21303650	T	C
chr1	21305818	G	T
chr1	21313902	G	A
chr1	21321657	T	C
chr1	21326766	G	A
chr1	21336986	G	C
chr1	21343506	T	C
chr1	21368298	C	T
chr1	21373727	C	G
chr1	21383700	G	A
chr1	21389421	T	C
chr1	21397807	A	G
chr1	21399912	G	T
chr1	21417549	T	G
chr1	21426416	G	A
chr1	21432222	T	G
chr1	21444464	C	T
chr1	21450724	G	T
chr1	21460003	T	C
chr1	21462016	T	G
chr1	21474372	T	C
chr1	21494153	G	A
chr1	21495106	G	C
chr1	21509574	A	C
chr1	21523448	C	T
chr1	21532927	A	G
chr1	21535713	C	T
chr1	21546448	G	C
chr1	21549871	C	A
chr1	21557509	G	A
chr1	21566414	C	G
chr1	21579526	C	G
chr1	21584147	A	T
chr1	21602245	G	T
chr1	21610605	C	T
chr1	21621953	C	A
chr1	21626998	A	G
chr1	21636618	C	T
chr1	21700662	C	G
chr1	21722825	A	G
chr1	21818589	T	C
chr1	21834468	A	G
chr1	21836711	C	T
chr1	21871459	C	T
chr1	21878664	A	G
chr1	21915550	G	A
chr1	21917588	A	G
chr1	21947527	G	C
chr1	21951608	C	G
chr1	21967955	T	G
chr1	21982241	C	T
chr1	21986210	G	A
chr1	21997099	T	C
chr1	21998220	G	T
chr1	22010311	T	C
chr1	22018229	A	T
chr1	22043837	G	A
chr1	22046849	T	G
chr1	22052439	G	A
chr1	22062024	A	G
chr1	22074327	A	G
chr1	22085467	A	C
chr1	22097432	G	A
chr1	22101178	G	A
chr1	22111748	C	A
chr1	22114026	A	G
chr1	22128839	T	G
chr1	22138142	C	T
chr1	22145512	C	T
chr1	22160211	G	A
chr1	22177487	T	C
chr1	22192928	C	T
chr1	22196554	C	G
chr1	22205540	A	C
chr1	22210435	T	C
chr1	22237080	G	A
chr1	22244582	A	T
chr1	22253775	C	T
chr1	22258587	G	A
chr1	22264551	C	T
chr1	22280061	C	T
chr1	22302771	T	G
chr1	22309001	T	C
chr1	22311276	G	A
chr1	22320676	G	T
chr1	22336837	G	A
chr1	22343774	G	A
chr1	22407012	T	G
chr1	22425320	T	C
chr1	22427888	G	A
chr1	22435643	C	T
chr1	22446393	C	T
chr1	22449494	G	A
chr1	22461280	C	T
chr1	22471037	T	C
chr1	22474047	T	A
chr1	22489886	A	G
chr1	22502764	G	A
chr1	22530036	T	C
chr1	22535496	A	T
chr1	22545677	G	C
chr1	22553770	T	C
chr1	22556492	A	G
chr1	22563267	A	G
chr1	22569711	T	C
chr1	22590962	A	G
chr1	22597328	A	G
chr1	22614882	A	G
chr1	22620885	T	C
chr1	22624963	G	A
chr1	22639255	A	G
chr1	22645786	G	C
chr1	22651059	C	T
chr1	22657640	A	T
chr1	22669293	C	A
chr1	22677070	C	A
chr1	22678329	T	G
chr1	22686268	T	C
chr1	22696121	T	C
chr1	22704450	C	G
chr1	22707297	C	T
chr1	22713203	A	G
chr1	22730727	A	G
chr1	22736636	C	G
chr1	22742603	T	A
chr1	22752608	T	C
chr1	22754788	G	A
chr1	22762166	C	T
chr1	22770979	A	G
chr1	22774392	C	A
chr1	22802580	G	A
chr1	22807322	T	C
chr1	22823771	A	T
chr1	22848531	T	C
chr1	22857256	A	C
chr1	22865013	A	G
chr1	22870460	T	A
chr1	22914911	C	T
chr1	22925559	G	A
chr1	22983352	G	A
chr1	23044350	T	G
chr1	23080049	T	C
chr1	23131635	A	G
chr1	23136406	G	A
chr1	23140462	C	T
chr1	23151321	A	G
chr1	23157635	G	A
chr1	23161577	A	G
chr1	23173955	G	A
chr1	23174798	C	T
chr1	23184480	G	A
chr1	23195914	C	T
chr1	23231777	A	C
chr1	23237942	G	T
chr1	23253805	T	C
chr1	23282587	T	C
chr1	23289688	T	C
chr1	23291101	G	A
chr1	23303154	T	G
chr1	23309879	C	T
chr1	23310977	G	T
chr1	23320766	G	A
chr1	23364282	C	T
chr1	23375117	T	C
chr1	23385462	G	A
chr1	23423151	T	C
chr1	23432456	C	T
chr1	23433510	A	G
chr1	23449715	G	A
chr1	23473423	G	A
chr1	23474046	T	C
chr1	23507868	A	C
chr1	23517025	G	A
chr1	23524451	C	T
chr1	23622259	T	C
chr1	23625389	A	G
chr1	23634699	T	C
chr1	23647850	A	G
chr1	23670241	G	A
chr1	23710686	A	G
chr1	23727608	A	G
chr1	23734791	A	G
chr1	23739841	C	T
chr1	23746190	A	G
chr1	23753048	A	C
chr1	23770788	G	A
chr1	23833034	C	T
chr1	23835867	C	T
chr1	23871884	C	T
chr1	23893049	T	C
chr1	23901989	A	G
chr1	23902018	G	T
chr1	23936174	A	G
chr1	23946115	C	T
chr1	23951557	A	G
chr1	23957935	C	A
chr1	23972630	A	G
chr1	24001246	G	A
chr1	24066428	T	C
chr1	24072658	T	C
chr1	24081557	T	C
chr1	24087425	T	C
chr1	24099509	G	C
chr1	24135873	T	C
chr1	24145677	T	C
chr1	24147135	G	A
chr1	24154774	C	T
chr1	24184968	T	C
chr1	24189727	T	C
chr1	24224949	G	A
chr1	24268708	C	T
chr1	24275606	C	A
chr1	24337147	C	T
chr1	24347536	T	G
chr1	24353300	G	T
chr1	24371963	C	T
chr1	24378150	G	A
chr1	24388416	T	C
chr1	24394587	C	T
chr1	24399990	A	G
chr1	24411021	G	A
chr1	24413799	G	A
chr1	24420233	A	G
chr1	24434760	C	T
chr1	24614497	C	A
chr1	24618455	G	A
chr1	24623940	G	A
chr1	24643925	T	C
chr1	24723016	G	T
chr1	24726442	G	T
chr1	24736790	G	A
chr1	24743738	A	G
chr1	24759173	A	G
chr1	24778601	C	T
chr1	24790293	C	T
chr1	24796216	A	G
chr1	24813083	G	A
chr1	24817060	A	G
chr1	24843704	G	T
chr1	24853046	C	T
chr1	24859563	T	C
chr1	24861772	A	G
chr1	24872519	A	G
chr1	24874493	C	T
chr1	24883391	G	T
chr1	24901111	G	T
chr1	24919640	T	A
chr1	24926162	T	C
chr1	24941263	G	C
chr1	24947946	A	C
chr1	24953710	T	C
chr1	24986276	A	C
chr1	24994972	A	G
chr1	25030377	A	C
chr1	25031832	G	A
chr1	25040269	A	G
chr1	25466485	T	C
chr1	25725319	T	C
chr1	25763585	T	C
chr1	25776875	T	C
chr1	25796570	A	G
chr1	25801532	A	G
chr1	25810020	T	C
chr1	25813968	G	A
chr1	25820105	T	G
chr1	25831089	G	A
chr1	25837592	G	A
chr1	25854225	T	C
chr1	25860440	G	C
chr1	25887477	A	C
chr1	25932637	G	A
chr1	25937143	T	C
chr1	26000825	G	A
chr1	26003229	G	A
chr1	26029883	T	C
chr1	26031957	G	A
chr1	26043975	A	G
chr1	26044001	T	C
chr1	26052318	G	T
chr1	26088388	A	G
chr1	26097303	A	G
chr1	26099396	T	C
chr1	26141141	C	T
chr1	26161097	C	G
chr1	26204511	A	C
chr1	26210167	A	G
chr1	26218769	A	G
chr1	26235798	A	G
chr1	26241238	G	A
chr1	26274259	C	A
chr1	26276924	G	A
chr1	26288513	T	C
chr1	26295805	C	A
chr1	26326066	C	T
chr1	26331682	C	T
chr1	26342258	T	C
chr1	26344165	C	T
chr1	26372318	G	A
chr1	26403698	G	A
chr1	26408647	C	G
chr1	26412848	C	T
chr1	26424655	C	T
chr1	26436566	G	T
chr1	26441299	T	C
chr1	26454551	G	A
chr1	26462044	C	A
chr1	26481225	T	C
chr1	26487008	G	A
chr1	26493205	A	T
chr1	26506023	T	C
chr1	26510562	C	G
chr1	26516140	G	A
chr1	26522413	C	A
chr1	26528492	C	T
chr1	26535279	A	G
chr1	26542166	G	A
chr1	26981760	A	G
chr1	26986620	C	T
chr1	26997098	G	A
chr1	27010351	G	A
chr1	27067417	G	A
chr1	27149243	T	C
chr1	27195235	T	C
chr1	27206053	C	A
chr1	27251352	T	C
chr1	27264261	C	T
chr1	27366418	C	T
chr1	27391958	G	A
chr1	27400436	C	T
chr1	27481260	T	G
chr1	27488547	C	T
chr1	27494389	T	C
chr1	27502882	A	G
chr1	27506695	C	T
chr1	27528196	T	C
chr1	27538852	C	G
chr1	27541779	T	C
chr1	27546814	A	G
chr1	27579792	A	G
chr1	27583119	A	G
chr1	27587649	G	A
chr1	27602359	T	C
chr1	27610591	A	G
chr1	27630560	G	T
chr1	27645162	G	A
chr1	27655776	T	G
chr1	27665733	G	C
chr1	27672562	T	G
chr1	27690901	A	T
chr1	27700387	C	T
chr1	28138152	C	A
chr1	28138789	G	T
chr1	28149588	T	A
chr1	28161982	A	G
chr1	28170634	G	A
chr1	28539338	A	G
chr1	28566705	T	C
chr1	28636265	C	T
chr1	28642179	T	C
chr1	28658661	G	A
chr1	28668197	G	T
chr1	28675941	C	T
chr1	28690584	A	T
chr1	28701845	A	G
chr1	28708676	G	A
chr1	28713449	T	C
chr1	28733372	T	C
chr1	28738455	G	A
chr1	28745843	G	A
chr1	28755293	T	C
chr1	28776507	A	G
chr1	28785633	A	G
chr1	28793098	C	T
chr1	28830572	G	A
chr1	28872220	G	A
chr1	28901149	G	A
chr1	28947301	C	A
chr1	28959939	G	A
chr1	28966966	A	G
chr1	28985613	C	T
chr1	28989584	A	G
chr1	29000858	C	T
chr1	29007011	T	C
chr1	29030458	C	T
chr1	29038535	G	A
chr1	29070601	T	G
chr1	29084615	G	A
chr1	29237197	A	G
chr1	29249387	T	C
chr1	29332671	T	A
chr1	29339072	C	T
chr1	29365739	T	G
chr1	29379947	C	T
chr1	29388872	G	A
chr1	29396181	T	C
chr1	29433110	A	G
chr1	29565963	C	G
chr1	29571501	T	G
chr1	29574510	G	A
chr1	29580164	G	A
chr1	29606335	G	A
chr1	29607421	T	C
chr1	29618952	T	C
chr1	29653088	A	G
chr1	29770554	A	G
chr1	29848707	C	T
chr1	29963026	A	G
chr1	29985313	C	T
chr1	30047885	G	A
chr1	30150909	T	A
chr1	30151202	T	C
chr1	30162968	A	G
chr1	30231421	C	G
chr1	30251141	C	T
chr1	30288006	G	A
chr1	30347091	A	T
chr1	30369510	G	A
chr1	30623383	T	C
chr1	30627899	T	A
chr1	30651589	C	T
chr1	30687955	T	C
chr1	30688427	T	G
chr1	30695482	A	G
chr1	30703055	C	T
chr1	30718627	A	G
chr1	30752511	A	G
chr1	30788886	C	T
chr1	30792422	C	T
chr1	30953309	T	C
chr1	30960396	C	A
chr1	30991666	G	T
chr1	30994671	A	C
chr1	31048991	C	T
chr1	31069563	T	C
chr1	31157850	G	A
chr1	31208339	C	T
chr1	31219670	A	G
chr1	31293688	C	T
chr1	31323167	G	C
chr1	31328555	G	A
chr1	31334498	T	C
chr1	31513024	T	C
chr1	31519907	G	T
chr1	32388077	A	G
chr1	32424908	G	A
chr1	32429739	C	T
chr1	32459918	A	T
chr1	32490012	A	G
chr1	32531856	T	C
chr1	32539515	A	T
chr1	32559170	T	C
chr1	32566221	G	C
chr1	32590611	G	A
chr1	32594761	G	A
chr1	32699643	C	T
chr1	32723440	G	A
chr1	32792037	G	A
chr1	32797977	C	T
chr1	32815905	T	C
chr1	32841298	T	C
chr1	32870616	G	T
chr1	32889388	A	G
chr1	32934357	T	C
chr1	32947058	A	T
chr1	32965376	T	C
chr1	33041059	A	G
chr1	33041802	T	A
chr1	33053960	A	T
chr1	33055317	A	G
chr1	33134824	T	C
chr1	33157855	A	G
chr1	33176221	C	T
chr1	33187652	T	G
chr1	33202008	G	A
chr1	33236900	C	T
chr1	33250036	A	G
chr1	33307476	T	C
chr1	33317443	A	G
chr1	33320240	T	C
chr1	33335753	G	A
chr1	33373876	A	T
chr1	33377357	T	A
chr1	33387682	G	C
chr1	33388566	A	C
chr1	33406327	A	G
chr1	33414665	G	A
chr1	33416529	C	T
chr1	33477549	G	A
chr1	33484975	G	A
chr1	33491772	G	A
chr1	33554417	A	G
chr1	33579062	G	A
chr1	33590981	T	C
chr1	33612241	C	T
chr1	33614865	A	T
chr1	33648381	A	T
chr1	33765593	G	C
chr1	33791842	T	C
chr1	33824839	G	T
chr1	33830076	A	G
chr1	33895544	C	T
chr1	33904604	A	G
chr1	33906511	G	A
chr1	34004555	A	G
chr1	34022427	C	T
chr1	34032290	T	C
chr1	34037006	G	C
chr1	34041131	G	A
chr1	34054130	A	G
chr1	34062394	C	A
chr1	34077147	G	T
chr1	34105970	T	C
chr1	34115548	A	G
chr1	34115612	T	C
chr1	34123304	T	C
chr1	34144134	G	A
chr1	34155871	G	A
chr1	34157494	A	G
chr1	34165701	G	A
chr1	34175515	C	T
chr1	34180179	T	C
chr1	34184654	G	C
chr1	34192491	A	G
chr1	34211515	C	T
chr1	34221687	C	A
chr1	34240212	A	G
chr1	34245545	C	T
chr1	34256174	A	G
chr1	34282682	G	T
chr1	34289417	A	T
chr1	34297425	T	C
chr1	34355232	G	A
chr1	34369497	T	G
chr1	34388630	C	T
chr1	34428433	G	C
chr1	34474046	C	T
chr1	34476672	C	T
chr1	34485159	C	T
chr1	34491017	C	T
chr1	34497938	A	G
chr1	34529530	G	A
chr1	34532635	C	T
chr1	34549878	T	C
chr1	34552009	A	G
chr1	34577275	C	T
chr1	34585785	G	A
chr1	34595298	A	G
chr1	34625482	A	T
chr1	34625642	G	C
chr1	34643397	C	T
chr1	34646174	A	G
chr1	34652902	C	T
chr1	34691759	A	G
chr1	34733799	G	A
chr1	34737938	A	G
chr1	34744290	T	C
chr1	34752400	A	G
chr1	34778318	T	C
chr1	34814796	A	G
chr1	34990858	C	T
chr1	35033398	T	C
chr1	35045392	T	C
chr1	35047489	G	A
chr1	35066612	A	G
chr1	35077659	T	C
chr1	35094360	G	A
chr1	35100425	T	C
chr1	35106617	C	T
chr1	35121824	G	A
chr1	35127829	A	G
chr1	35134837	C	A
chr1	35139871	A	G
chr1	35149617	G	A
chr1	35158726	G	T
chr1	35186960	T	C
chr1	35194559	C	A
chr1	35205838	C	T
chr1	35213534	A	C
chr1	35219334	C	T
chr1	35229526	C	T
chr1	35233613	G	A
chr1	35251096	C	T
chr1	35254712	A	G
chr1	35263529	C	T
chr1	35273310	A	G
chr1	35288269	A	T
chr1	35296099	G	A
chr1	35301053	A	T
chr1	35314942	G	T
chr1	35320983	C	T
chr1	35330501	A	C
chr1	35335784	T	C
chr1	35341581	T	C
chr1	35347541	G	A
chr1	35363866	G	A
chr1	35376281	A	G
chr1	35386204	G	A
chr1	35433331	T	C
chr1	35435425	G	A
chr1	35445894	C	T
chr1	35460528	T	G
chr1	35464631	T	C
chr1	35470517	G	A
chr1	35478208	G	A
chr1	35484639	T	A
chr1	35531264	C	T
chr1	35556260	T	C
chr1	35563567	A	G
chr1	35573780	T	C
chr1	35578928	G	A
chr1	35587710	T	C
chr1	35591921	C	T
chr1	35601530	G	A
chr1	35634971	A	G
chr1	35657979	T	C
chr1	35664247	G	T
chr1	35666016	T	C
chr1	35672974	C	T
chr1	35690441	A	G
chr1	35765173	C	T
chr1	35768210	G	A
chr1	35780711	G	A
chr1	35781629	A	C
chr1	35826591	C	T
chr1	35829779	A	T
chr1	35842254	G	A
chr1	35866724	A	G
chr1	35883095	C	G
chr1	35884735	T	C
chr1	35892055	T	G
chr1	35912320	T	C
chr1	35918707	A	G
chr1	35924907	G	T
chr1	35937008	C	T
chr1	35940160	A	G
chr1	35984880	G	A
chr1	35996203	A	G
chr1	36075052	T	G
chr1	36082435	G	A
chr1	36087831	C	G
chr1	36094772	C	T
chr1	36105198	T	A
chr1	36109206	G	T
chr1	36116369	C	T
chr1	36124185	A	G
chr1	36131092	C	T
chr1	36136166	T	C
chr1	36147398	C	T
chr1	36217518	C	A
chr1	36230039	C	T
chr1	36230699	C	T
chr1	36238276	A	G
chr1	36248031	G	A
chr1	36257759	T	C
chr1	36265442	G	A
chr1	36284697	C	T
chr1	36299908	C	T
chr1	36310281	A	G
chr1	36312428	G	A
chr1	36326637	G	A
chr1	36336853	T	C
chr1	36361844	C	G
chr1	36379215	A	C
chr1	36412083	A	G
chr1	36419594	C	T
chr1	36421186	T	G
chr1	36429235	A	G
chr1	36434662	G	A
chr1	36455479	G	A
chr1	36470389	T	C
chr1	36477067	A	G
chr1	36483506	A	G
chr1	36493551	A	G
chr1	36503823	C	T
chr1	36520955	C	T
chr1	36524389	C	A
chr1	36536280	C	T
chr1	36540159	G	C
chr1	36557928	A	G
chr1	36575205	G	A
chr1	36579555	A	G
chr1	36584218	T	C
chr1	36595129	G	A
chr1	36601413	C	G
chr1	36609236	C	T
chr1	36617508	C	T
chr1	36626245	A	T
chr1	36647053	T	G
chr1	36664472	C	T
chr1	36683170	C	T
chr1	36687569	C	T
chr1	36714373	G	A
chr1	36779249	A	G
chr1	36807479	G	A
chr1	36832793	A	G
chr1	36854155	A	C
chr1	36860758	C	G
chr1	36863382	T	G
chr1	36895890	G	A
chr1	36912218	A	G
chr1	36934289	G	A
chr1	36943696	C	T
chr1	36974412	C	T
chr1	37000556	T	C
chr1	37007296	A	C
chr1	37017481	T	C
chr1	37027849	A	G
chr1	37038171	T	A
chr1	37041107	G	A
chr1	37048541	A	C
chr1	37062731	A	C
chr1	37072574	C	T
chr1	37074849	G	A
chr1	37086492	C	A
chr1	37115614	T	C
chr1	37123890	A	C
chr1	37132185	C	T
chr1	37180810	A	C
chr1	37211416	C	A
chr1	37284633	T	C
chr1	37306550	C	T
chr1	37317408	G	A
chr1	37321941	G	A
chr1	37328277	G	A
chr1	37361810	T	C
chr1	37372718	A	G
chr1	37372821	T	G
chr1	37386432	A	G
chr1	37394978	G	A
chr1	37426212	A	G
chr1	37512528	G	A
chr1	37578991	T	C
chr1	37590153	T	C
chr1	37621697	G	A
chr1	37632570	C	T
chr1	37649464	G	T
chr1	37651872	T	C
chr1	37661934	G	T
chr1	37665874	G	A
chr1	37676578	G	A
chr1	37680167	G	T
chr1	37688578	C	T
chr1	37756217	T	C
chr1	37779488	G	A
chr1	37784896	T	C
chr1	37841117	T	C
chr1	37871333	T	A
chr1	37899027	G	A
chr1	37993976	G	A
chr1	38013842	T	G
chr1	38026966	G	A
chr1	38046461	T	C
chr1	38064566	A	G
chr1	38075971	T	G
chr1	38084908	G	C
chr1	38103899	A	G
chr1	38126418	G	A
chr1	38436654	A	G
chr1	38440952	C	A
chr1	38452726	A	G
chr1	38460340	G	A
[truncated: 47,853 more rows]
