# Supplementary material for: Development of a 50K SNP array for whole-genome analysis and its application in the genetic localization of eggplant (Solanum melongena L.) fruit shape
Source: Front Plant Sci. 2024 Nov 25;15:1492242. doi: 10.3389/fpls.2024.1492242 (PMC11629150; doi:10.3389/fpls.2024.1492242)
Supplement: Supplementary file 8 [file Table5.xlsx]

## Sheet: Sheet1
Table S5. The 50K liquid-phase chip detection coverage statistics.
Sample id	Mapped（%）	Target ratio(%)	Average depth	Coverage rate(%)	reads_num(M)	data(G)	Q20(%)	Q30(%)	GC(%)
1	99.57	63.12	59.47	99.57	5.42	1.63	98.97	98.14	41.24
2	99.61	66.23	63.58	99.55	5.91	1.78	98.94	98.02	41.39
3	99.55	66.66	59.25	99.63	5.83	1.76	98.97	98.17	41.24
4	99.57	62.98	64.94	99.57	5.26	1.58	99	98.26	41.6
5	99.64	65.55	63.51	99.7	5.66	1.71	98.97	98.18	41.51
6	99.68	65.62	63.87	99.25	3.55	1.07	98.93	98.14	41.73
7	99.36	64.55	63.12	99.59	4.97	1.5	98.98	98.22	41.33
8	99.36	61.66	75.7	99.56	5.48	1.65	98.97	98.17	41.32
9	99.62	65.28	80.51	99.39	4.78	1.44	98.96	98.16	41.79
10	99.59	63.79	61.24	99.62	5.02	1.51	98.96	98.2	41.52
11	99.57	64.8	60.77	99.55	4.37	1.32	98.95	98.11	41.55
12	99.61	65.67	59.25	99.68	5.22	1.57	98.99	98.23	41.43
